# Supplementary material for: Quantum Fisher information in a strange metal
Source: Nat Phys. 2026 Jun 15;22(7):1064–70. doi: 10.1038/s41567-026-03298-0 (PMC13423831; doi:10.1038/s41567-026-03298-0)
Supplement: Supplementary file 2 — X, Y, err columns for each curve. Data for panels a and b are labelled with separators; the measurement units are also provided. [file 41567_2026_3298_MOESM2_ESM.txt]

###Fig2A###

###3 columns: X,Y,Yerror###
###X,Y units: meV	1/meV/Ce_{8c}atom###
Energy	S(q,w)	error
	(0-10)_1.73T_0.06K          
-0.1046	3.42651	0.27252 
-0.0946	4.10428	0.21346
-0.0845	4.76349	0.25744
-0.0746	5.58441	0.31566
-0.0646	6.65218	0.38925
-0.0546	8.04624	0.47474
-0.0445	9.90085	0.56776
-0.0345	12.30891 0.6593
-0.0246	15.33995 0.74143
-0.0145	18.98277 0.80819
-0.0046	22.50831 0.84899
0.0055	24.83691 0.85817
0.0155	24.72544 0.83103
0.0255	22.28024 0.77108
0.0355	18.71214 0.68828
0.0455	15.18118 0.59461
0.0554	12.24807 0.50152
0.0655	9.91528	0.41425
0.0755	8.16513	0.34086
0.0855	6.84273	0.28295
0.1355	3.60328	0.16641
0.1855	2.50606	0.13801
0.2355	2.0129	0.12369
0.2855	1.73089	0.11469
0.3356	1.53028	0.10784
0.3856	1.36223	0.10175
0.4356	1.20659	0.09576
0.4855	1.05689	0.08962
0.5355	0.91175	0.08324
0.5856	0.77307	0.07665
0.6356	0.64415	0.06997
0.6856	0.52723	0.0633
0.7357	0.42397	0.05676
0.7856	0.33583	0.05052
0.8357	0.26208	0.04463
0.8857	0.20236	0.03922
0.9357	0.15512	0.03434
0.9857	0.11864	0.03003

Energy S(q,w)	error
	(0-10)_1.73T_0.125K
-0.1046	3.58343	0.18333
-0.0946	4.10428	0.21346
-0.0845	4.76349	0.25744
-0.0746	5.58441	0.31566
-0.0646	6.65218	0.38925
-0.0546	8.04624	0.47474
-0.0445	9.90085	0.56776
-0.0345	12.30891 0.6593
-0.0246	15.33995	0.74143
-0.0145	18.98277	0.80819
-0.0046	22.50831	0.84899
0.0055	24.83691	0.85817
0.0155	24.72544	0.83103
0.0255	22.28024	0.77108
0.0355	18.71214	0.68828
0.0455	15.18118	0.59461
0.0554	12.24807	0.50152
0.0655	9.91528	0.41425
0.0755	8.16513	0.34086
0.0855	6.84273	0.28295
0.1355	3.60328	0.16641
0.1855	2.50606	0.13801
0.2355	2.0129	0.12369
0.2855	1.73089	0.11469
0.3356	1.53028	0.10784
0.3856	1.36223	0.10175
0.4356	1.20659	0.09576
0.4855	1.05689	0.08962
0.5355	0.91175	0.08324
0.5856	0.77307	0.07665
0.6356	0.64415	0.06997
0.6856	0.52723	0.0633
0.7357	0.42397	0.05676
0.7856	0.33583	0.05052
0.8357	0.26208	0.04463
0.8857	0.20236	0.03922
0.9357	0.15512	0.03434
0.9857	0.11864	0.03003


Energy	S(q,w)	error
	(0-10)_1.73T_0.5K
-0.1046	4.05084	0.19277
-0.0946	4.65403	0.22303
-0.0845	5.42458	0.26702
-0.0746	6.39299	0.32525
-0.0646	7.66249	0.39899
-0.0546	9.3266	0.48488
-0.0445	11.52998	0.57856
-0.0345	14.32547	0.67082
-0.0246	17.64139	0.75313
-0.0145	21.12914	0.81822
-0.0046	23.62535	0.85398
0.0055	24.03637	0.85462
0.0155	22.10592	0.81897
0.0255	18.84982	0.75399
0.0355	15.44192	0.66998
0.0455	12.50837	0.57728
0.0554	10.21391	0.48586
0.0655	8.42882	0.40038
0.0755	7.09401	0.3287
0.0855	6.07985	0.27252
0.1355	3.53001	0.16473
0.1855	2.61871	0.14108
0.2355	2.18478	0.12886
0.2855	1.91746	0.12072
0.3356	1.71144	0.11405
0.3856	1.5277	0.10775
0.4356	1.35113	0.10133
0.4855	1.17847	0.09464
0.5355	1.0104	0.08763
0.5856	0.8503	0.08039
0.6356	0.70248	0.07307
0.6856	0.56963	0.0658
0.7357	0.45347	0.05871
0.7856	0.3554	0.05197
0.8357	0.27424	0.04565
0.8857	0.20928	0.03988
0.9357	0.1585	0.03471
0.9857	0.11976	0.03017

Energy	S(q,w)	error
	(0-10)_1.73T_1.5K
-0.1046	4.19277	0.19555
-0.0946	4.43821	0.21932
-0.0845	4.75082	0.25726
-0.0746	5.14869	0.31037
-0.0646	5.68714	0.37971
-0.0546	6.43486	0.46166
-0.0445	7.52361	0.55162
-0.0345	9.1289	0.6407
-0.0246	11.52854	0.72163
-0.0145	15.12734	0.78985
-0.0046	19.52488	0.83553
0.0055	22.67395	0.84854
0.0155	21.51244	0.81621
0.0255	17.30812	0.74618
0.0355	13.17665	0.65701
0.0455	10.20069	0.56188
0.0554	8.23826	0.47015
0.0655	6.90577	0.38566
0.0755	6.0051	0.31587
0.0855	5.36693	0.26239
0.1355	3.85072	0.17197
0.1855	3.21492	0.15631
0.2355	2.77901	0.14533
0.2855	2.4037	0.13516
0.3356	2.05456	0.12496
0.3856	1.72778	0.11459
0.4356	1.42583	0.1041
0.4855	1.15396	0.09365
0.5355	0.91479	0.08338
0.5856	0.71025	0.07347
0.6356	0.54083	0.06411
0.6856	0.404	0.05541
0.7357	0.29622	0.04745
0.7856	0.21399	0.04033
0.8357	0.1523	0.03402
0.8857	0.10743	0.02857
0.9357	0.07544	0.02395
0.9857	0.05313	0.02009

Energy	S(q,w)	error
	(0-10)_1.73T_3.2K
-0.1046	3.21688	0.17556
-0.0946	3.72158	0.20654
-0.0845	4.35371	0.25132
-0.0746	5.12953	0.31014
-0.0646	6.11883	0.38401
-0.0546	7.3757	0.46934
-0.0445	8.98603	0.5616
-0.0345	10.97143	0.65154
-0.0246	13.30167	0.73091
-0.0145	15.85113	0.79332
-0.0046	18.03256	0.82872
0.0055	19.21484	0.8329
0.0155	18.85934	0.80376
0.0255	17.16151	0.74543
0.0355	14.79048	0.66627
0.0455	12.38074	0.57644
0.0554	10.29005	0.48646
0.0655	8.55425	0.40157
0.0755	7.20365	0.32997
0.0855	6.15399	0.27355
0.1355	3.49328	0.16388
0.1855	2.60745	0.14077
0.2355	2.24228	0.13054
0.2855	2.04112	0.12455
0.3356	1.87833	0.11948
0.3856	1.70715	0.11391
0.4356	1.51372	0.10726
0.4855	1.30187	0.09947
0.5355	1.08221	0.09069
0.5856	0.86854	0.08125
0.6356	0.674	0.07157
0.6856	0.50659	0.06205
0.7357	0.37	0.05303
0.7856	0.26475	0.04486
0.8357	0.18682	0.03768
0.8857	0.13193	0.03167
0.9357	0.09463	0.02682
0.9857	0.07002	0.02307

Energy	S(q,w)	error
	(0-10)_1.73T_10K
-0.1046	3.49132	0.18141
-0.0946	3.99025	0.21142
-0.0845	4.59804	0.25499
-0.0746	5.31858	0.31245
-0.0646	6.19827	0.3848
-0.0546	7.25624	0.46838
-0.0445	8.52171	0.55845
-0.0345	9.95677	0.6456
-0.0246	11.4863	0.72141
-0.0145	12.99499	0.77952
-0.0046	14.16957	0.81081
0.0055	14.77092	0.81237
0.0155	14.60547	0.78339
0.0255	13.74125	0.72779
0.0355	12.42142	0.65262
0.0455	10.93036	0.5668
0.0554	9.4945	0.4802
0.0655	8.18532	0.39807
0.0755	7.08196	0.32856
0.0855	6.16609	0.27372
0.1355	3.55632	0.16534
0.1855	2.5487	0.13918
0.2355	2.0926	0.12611
0.2855	1.8389	0.11822
0.3356	1.65667	0.11221
0.3856	1.49335	0.10653
0.4356	1.32814	0.10047
0.4855	1.15695	0.09377
0.5355	0.98264	0.08642
0.5856	0.81215	0.07856
0.6356	0.65356	0.07048
0.6856	0.51249	0.06241
0.7357	0.39238	0.05461
0.7856	0.29502	0.04735
0.8357	0.21869	0.04077
0.8857	0.16142	0.03503
0.9357	0.11981	0.03018
0.9857	0.09044	0.02622

##Fig2B###
###3 Columns: X,Y,Yerror###
###Y unit: 1/mev^0.12/Ce_{8c}atom
E/kBT	S*(KbT)^a	error	
	T=0.06K					
8.80046	 0.11252 0.05067	
10.71528 0.08918 0.03483	
12.66879 0.07183 0.02411	
14.60296 0.05929 0.01703	
16.53713 0.05000 0.01233	
26.20796 0.02769 0.00449	
35.87879 0.02032 0.00279	
45.54963 0.01715 0.00202	
55.22046 0.01543 0.00158	
64.91063 0.01419 0.00129	
74.58147 0.01306 0.00108	
84.2523	0.01191	9.08805E-4
93.90379 0.01069 7.72081E-4

E/kBT	S*(KbT)^a	error	
	T=0.085K				
6.21209	 0.17618 0.0705		
7.56373	 0.14232 0.04876	
8.94268	 0.11589 0.03401	
10.30797 0.09618 0.02424	
11.67326 0.08127 0.01774	
18.49974 0.04432 0.00663	
25.32621 0.03146 0.00406	
32.15268 0.02552 0.00288	
38.97915 0.02202 0.0022		
45.81927 0.01947 0.00176	
52.64574 0.0173	 0.00145	
59.47221 0.01527 0.0012
66.28503 0.01332 0.00101

E/kBT	S*(KbT)^a error	
	T=0.125K				
4.22422	0.26925	0.10066		
5.14334	0.21719	0.06971		
6.08102	0.17579	0.0487		
7.00942	0.14473	0.03476		
7.93782	0.12127	0.02547		
12.57982 0.06381 0.00945	
17.22182 0.04435 0.00572	
21.86382 0.0356	0.00403		
26.50582 0.0306	0.00308		
31.1571	0.02703	0.00247		
35.7991	0.02405	0.00202		
40.4411	0.02128	0.00168
45.07382 0.01863 0.00141

E/kBT	S*(KbT)^a	error	
	T=0.2K				
2.64014	0.35006	0.1493		
3.21459	0.28633	0.1033		
3.80064	0.2367	0.07212		
4.38089	0.19954	0.05148		
4.96114	0.17126	0.03781		
7.86239	0.09958	0.01454		
10.76364 0.07318 0.00905	
13.66489 0.05998 0.00645	
16.56614 0.05146 0.00493	
19.47319 0.04478 0.00391	
22.37444 0.03893 0.00317	
25.27569 0.03352 0.0026
28.17114 0.02846 0.00215

E/kBT	S*(KbT)^a	error	
	T=0.3K	
1.76009	0.48354	0.21301
2.14306	0.39477	0.14721
2.53376	0.32572	0.10259
2.92059	0.27409	0.07305
3.30743	0.23487	0.05347
5.24159	0.13626	0.02038
7.17576	0.10102	0.01274
9.10993	0.08423	0.00916
11.04409 0.07388 0.00707
12.98213 0.06589 0.00568
14.91629 0.05878 0.00467
16.85046 0.05194 0.00388
18.78076 0.04527 0.00325

E/kBT	S*(KbT)^a	error	
	T=0.5K	
1.05606	0.76278	0.33567
1.28583	0.62551	0.23216
1.52026	0.51837	0.16196
1.75236	0.43831	0.11553
1.98446	0.37764	0.08479
3.14496	0.22633	0.03296
4.30546	0.1724	0.02089
5.46596	0.1456	0.01512
6.62646	0.1275	0.01167
7.78928	0.11213	0.0093
8.94978	0.09757	0.00755
10.11028 0.08334 0.00618
11.26846 0.06964 0.00506

E/kBT	S*(KbT)^a	error	
	T=0.78K
0.67696	0.92298	0.48527
0.82425	0.74527	0.33342
0.97452	0.62461	0.23128
1.1233	0.54306	0.16431
1.27209	0.48526	0.12051
2.016	0.34792	0.0498
2.75991	0.29028	0.03304
3.50382	0.25077	0.02418
4.24773	0.21676	0.01854
4.99313	0.18515	0.01457
5.73704	0.15559	0.01162
6.48095	0.1283	0.00934
7.22337	0.10376	0.00753

E/kBT	S*(KbT)^a	error
	T=1K				
0.52803	1.51047	0.81915	
0.64292	1.2525	0.56038	
0.76013	1.03842	0.38326	
0.87618	0.87193	0.26519	
0.99223	0.74262	0.18667	
1.57248	0.41575	0.06115	
2.15273	0.30811	0.03802	
2.73298	0.26443	0.02774	
3.31323	0.24028	0.0218	
3.89464	0.21992	0.01774	
4.47489	0.19769	0.01463	
5.05514	0.17225	0.01209
5.63423	0.14462	0.00993

E/kBT	S*(KbT)^a	error	
	T=1.5K				
0.35202	2.00478	0.89093		
0.42861	1.66592	0.61738		
0.50675	1.38464	0.43099		
0.58412	1.16582	0.30718		
0.66149	0.99579	0.22483		
1.04832	0.56483	0.08493		
1.43515	0.42133	0.05326		
1.82199	0.3621	0.03888		
2.20882	0.32941	0.03058		
2.59643	0.30293	0.02494		
2.98326	0.27512	0.02068		
3.37009	0.24376	0.01722
3.75615	0.20948	0.01432

E/kBT	S*(KbT)^a	error	
	T=2.2K				
0.24001	2.92987	1.25975		
0.29224	2.56395	0.88159		
0.34551	2.22272	0.62309		
0.39826	1.92916	0.45073		
0.45101	1.68109	0.33538		
0.71476	0.94887	0.13041		
0.97851	0.65234	0.07858		
1.24226	0.51396	0.05492		
1.50601	0.43691	0.04176		
1.77029	0.38419	0.0333		
2.03404	0.34058	0.02728		
2.29779	0.29958	0.02264
2.56101	0.25924	0.01889

E/kBT	S*(KbT)^a	error	
	T=3.2K				
0.16501	3.47389	1.71942		
0.20091	3.01697	1.19618		
0.23754	2.60048	0.83853		
0.27381	2.24955	0.60035		
0.31007	1.95831	0.44156		
0.4914	1.12863	0.16818		
0.67273	0.80833	0.10334		
0.85406	0.66326	0.07371		
1.03538	0.58248	0.05696		
1.21707	0.5244	0.04596		
1.3984	0.47237	0.03795		
1.57973	0.41979	0.03166
1.7607	0.36539	0.02649

E/kBT	S*(KbT)^a	error
	T=5K
0.10561	4.37243	2.50647
0.12858	3.80718	1.73673
0.15203	3.29218	1.2104
0.17524	2.85854	0.86003
0.19845	2.499	0.62699
0.3145	1.47873	0.23497
0.43055	1.08931	0.14632
0.5466	0.91496	0.1056
0.66265	0.81728	0.0823
0.77893	0.74437	0.06679
0.89498	0.6756	0.05536
1.01103	0.60326	0.04629
1.12685	0.52648	0.03878

###Fig2B_inset###
Chi^2_red alpha

0.3	0.63348
0.37377	0.61547
0.37487	0.61522
0.37598	0.61497
0.37708	0.61472
0.37818	0.61447
0.37928	0.61422
0.38038	0.61397
0.38148	0.61373
0.38258	0.61348
0.38368	0.61323
0.38478	0.61299
0.38589	0.61275
0.38699	0.6125
0.38809	0.61226
0.38919	0.61201
0.39029	0.61177
0.39139	0.61153
0.39249	0.61129
0.39359	0.61105
0.39469	0.61081
0.3958	0.61057
0.3969	0.61033
0.398	0.61009
0.3991	0.60985
0.4002	0.60962
0.4013	0.60938
0.4024	0.60914
0.4035	0.60891
0.4046	0.60867
0.40571	0.60844
0.40681	0.6082
0.40791	0.60797
0.40901	0.60774
0.41011	0.6075
0.41121	0.60727
0.41231	0.60704
0.41341	0.60681
0.41451	0.60658
0.41562	0.60635
0.41672	0.60612
0.41782	0.60589
0.41892	0.60566
0.42	0.60544
0.42002	0.60544
0.42112	0.60521
0.42222	0.60498
0.42332	0.60476
0.42442	0.60453
0.42553	0.60431
0.42663	0.60408
0.42773	0.60386
0.42883	0.60364
0.42993	0.60341
0.43	0.6034
0.43103	0.60319
0.43213	0.60297
0.43323	0.60275
0.43433	0.60253
0.43544	0.60231
0.43654	0.60209
0.43764	0.60187
0.43874	0.60165
0.43984	0.60144
0.44	0.6014
0.44094	0.60122
0.44204	0.601
0.44314	0.60079
0.44424	0.60057
0.44535	0.60036
0.44645	0.60014
0.44755	0.59993
0.44865	0.59972
0.44975	0.5995
0.45	0.59946
0.45085	0.59929
0.45195	0.59908
0.45305	0.59887
0.45415	0.59866
0.45526	0.59845
0.45636	0.59824
0.45746	0.59803
0.45856	0.59782
0.45966	0.59762
0.46	0.59755
0.46076	0.59741
0.46186	0.5972
0.46296	0.597
0.46406	0.59679
0.46517	0.59659
0.46627	0.59638
0.46737	0.59618
0.46847	0.59597
0.46957	0.59577
0.47	0.59569
0.47067	0.59557
0.47177	0.59537
0.47287	0.59517
0.47397	0.59497
0.47508	0.59477
0.47618	0.59457
0.47728	0.59437
0.47838	0.59417
0.47948	0.59397
0.48	0.59388
0.48058	0.59378
0.48168	0.59358
0.48278	0.59338
0.48388	0.59319
0.48498	0.59299
0.48609	0.5928
0.48719	0.5926
0.48829	0.59241
0.48939	0.59222
0.49	0.59211
0.49049	0.59203
0.49159	0.59184
0.49269	0.59164
0.49379	0.59145
0.49489	0.59126
0.496	0.59107
0.4971	0.59089
0.4982	0.5907
0.4993	0.59051
0.5	0.59039
0.5004	0.59032
0.5015	0.59014
0.5026	0.58995
0.5037	0.58976
0.5048	0.58958
0.50591	0.58939
0.50701	0.58921
0.50811	0.58903
0.50921	0.58885
0.51	0.58871
0.51031	0.58866
0.51141	0.58848
0.51251	0.5883
0.51361	0.58812
0.51471	0.58794
0.51582	0.58776
0.51692	0.58758
0.51802	0.5874
0.51912	0.58723
0.52	0.58708
0.52022	0.58705
0.52132	0.58687
0.52242	0.5867
0.52352	0.58652
0.52462	0.58634
0.52573	0.58617
0.52683	0.586
0.52793	0.58582
0.52903	0.58565
0.53	0.5855
0.53013	0.58548
0.53123	0.58531
0.53233	0.58514
0.53343	0.58496
0.53453	0.58479
0.53564	0.58462
0.53674	0.58446
0.53784	0.58429
0.53894	0.58412
0.54	0.58396
0.54004	0.58395
0.54114	0.58379
0.54224	0.58362
0.54334	0.58345
0.54444	0.58329
0.54555	0.58312
0.54665	0.58296
0.54775	0.5828
0.54885	0.58263
0.54995	0.58247
0.55	0.58246
0.55105	0.58231
0.55215	0.58215
0.55325	0.58199
0.55435	0.58183
0.55546	0.58167
0.55656	0.58151
0.55766	0.58135
0.55876	0.58119
0.55986	0.58104
0.56	0.58102
0.56096	0.58088
0.56206	0.58072
0.56316	0.58057
0.56426	0.58041
0.56537	0.58026
0.56647	0.5801
0.56757	0.57995
0.56867	0.5798
0.56977	0.57964
0.57	0.57961
0.57087	0.57949
0.57197	0.57934
0.57307	0.57919
0.57417	0.57904
0.57528	0.57889
0.57638	0.57874
0.57748	0.57859
0.57858	0.57845
0.57968	0.5783
0.58	0.57826
0.58078	0.57815
0.58188	0.57801
0.58298	0.57786
0.58408	0.57771
0.58519	0.57757
0.58629	0.57743
0.58739	0.57728
0.58849	0.57714
0.58959	0.577
0.59	0.57694
0.59069	0.57685
0.59179	0.57671
0.59289	0.57657
0.59399	0.57643
0.5951	0.57629
0.5962	0.57615
0.5973	0.57602
0.5984	0.57588
0.5995	0.57574
0.6	0.57568
0.6006	0.5756
0.6017	0.57547
0.6028	0.57533
0.6039	0.5752
0.60501	0.57506
0.60611	0.57493
0.60721	0.57479
0.60831	0.57466
0.60941	0.57453
0.61	0.57446
0.61051	0.5744
0.61161	0.57426
0.61271	0.57413
0.61381	0.574
0.61491	0.57387
0.61602	0.57374
0.61712	0.57362
0.61822	0.57349
0.61932	0.57336
0.62	0.57328
0.62042	0.57323
0.62152	0.57311
0.62262	0.57298
0.62372	0.57286
0.62482	0.57273
0.62593	0.57261
0.62703	0.57248
0.62813	0.57236
0.62923	0.57224
0.63	0.57215
0.63033	0.57212
0.63143	0.57199
0.63253	0.57187
0.63363	0.57175
0.63473	0.57163
0.63584	0.57151
0.63694	0.57139
0.63804	0.57128
0.63914	0.57116
0.64	0.57107
0.64024	0.57104
0.64134	0.57093
0.64244	0.57081
0.64354	0.57069
0.64464	0.57058
0.64575	0.57047
0.64685	0.57035
0.64795	0.57024
0.64905	0.57013
0.65	0.57003
0.65015	0.57001
0.65125	0.5699
0.65235	0.56979
0.65345	0.56968
0.65455	0.56957
0.65566	0.56946
0.65676	0.56935
0.65786	0.56924
0.65896	0.56914
0.66	0.56904
0.66006	0.56903
0.66116	0.56892
0.66226	0.56882
0.66336	0.56871
0.66446	0.56861
0.66557	0.5685
0.66667	0.5684
0.66777	0.5683
0.66887	0.56819
0.66997	0.56809
0.67	0.56809
0.67107	0.56799
0.67217	0.56789
0.67327	0.56779
0.67437	0.56769
0.67548	0.56759
0.67658	0.56749
0.67768	0.56739
0.67878	0.56729
0.67988	0.5672
0.68	0.56719
0.68098	0.5671
0.68208	0.567
0.68318	0.56691
0.68428	0.56681
0.68539	0.56672
0.68649	0.56663
0.68759	0.56653
0.68869	0.56644
0.68979	0.56635
0.69	0.56633
0.69089	0.56626
0.69199	0.56616
0.69309	0.56607
0.69419	0.56598
0.6953	0.5659
0.6964	0.56581
0.6975	0.56572
0.6986	0.56563
0.6997	0.56554
0.7	0.56552
0.7008	0.56546
0.7019	0.56537
0.703	0.56528
0.7041	0.5652
0.70521	0.56512
0.70631	0.56503
0.70741	0.56495
0.70851	0.56487
0.70961	0.56478
0.71	0.56475
0.71071	0.5647
0.71181	0.56462
0.71291	0.56454
0.71401	0.56446
0.71512	0.56438
0.71622	0.5643
0.71732	0.56422
0.71842	0.56415
0.71952	0.56407
0.72	0.56403
0.72062	0.56399
0.72172	0.56391
0.72282	0.56384
0.72392	0.56376
0.72503	0.56369
0.72613	0.56362
0.72723	0.56354
0.72833	0.56347
0.72943	0.5634
0.73	0.56336
0.73053	0.56333
0.73163	0.56325
0.73273	0.56318
0.73383	0.56311
0.73493	0.56304
0.73604	0.56298
0.73714	0.56291
0.73824	0.56284
0.73934	0.56277
0.74	0.56273
0.74044	0.5627
0.74154	0.56264
0.74264	0.56257
0.74374	0.56251
0.74484	0.56244
0.74595	0.56238
0.74705	0.56232
0.74815	0.56225
0.74925	0.56219
0.75	0.56215
0.75035	0.56213
0.75145	0.56207
0.75255	0.56201
0.75365	0.56195
0.75475	0.56189
0.75586	0.56183
0.75696	0.56177
0.75806	0.56171
0.75916	0.56165
0.76	0.56161
0.76026	0.5616
0.76136	0.56154
0.76246	0.56149
0.76356	0.56143
0.76466	0.56138
0.76577	0.56132
0.76687	0.56127
0.76797	0.56122
0.76907	0.56116
0.77	0.56112
0.77017	0.56111
0.77127	0.56106
0.77237	0.56101
0.77347	0.56096
0.77457	0.56091
0.77568	0.56086
0.77678	0.56081
0.77788	0.56076
0.77898	0.56072
0.78	0.56067
0.78008	0.56067
0.78118	0.56062
0.78228	0.56058
0.78338	0.56053
0.78448	0.56049
0.78559	0.56044
0.78669	0.5604
0.78779	0.56036
0.78889	0.56031
0.78999	0.56027
0.79	0.56027
0.79109	0.56023
0.79219	0.56019
0.79329	0.56015
0.79439	0.56011
0.7955	0.56007
0.7966	0.56003
0.7977	0.55999
0.7988	0.55996
0.7999	0.55992
0.8	0.55992
0.801	0.55988
0.8021	0.55985
0.8032	0.55981
0.8043	0.55978
0.80541	0.55974
0.80651	0.55971
0.80761	0.55968
0.80871	0.55964
0.80981	0.55961
0.81	0.55961
0.81091	0.55958
0.81201	0.55955
0.81311	0.55952
0.81421	0.55949
0.81532	0.55946
0.81642	0.55943
0.81752	0.5594
0.81862	0.55938
0.81972	0.55935
0.82	0.55934
0.82082	0.55932
0.82192	0.5593
0.82302	0.55927
0.82412	0.55925
0.82523	0.55922
0.82633	0.5592
0.82743	0.55918
0.82853	0.55915
0.82963	0.55913
0.83	0.55912
0.83073	0.55911
0.83183	0.55909
0.83293	0.55907
0.83403	0.55905
0.83514	0.55903
0.83624	0.55901
0.83734	0.55899
0.83844	0.55897
0.83954	0.55896
0.84	0.55895
0.84064	0.55894
0.84174	0.55893
0.84284	0.55891
0.84394	0.55889
0.84505	0.55888
0.84615	0.55887
0.84725	0.55885
0.84835	0.55884
0.84945	0.55883
0.85	0.55882
0.85055	0.55882
0.85165	0.55881
0.85275	0.5588
0.85385	0.55879
0.85495	0.55878
0.85606	0.55877
0.85716	0.55876
0.85826	0.55875
0.85936	0.55874
0.86	0.55874
0.86046	0.55874
0.86156	0.55873
0.86266	0.55873
0.86376	0.55872
0.86486	0.55872
0.86597	0.55872
0.86707	0.55872
0.86817	0.55872
0.86927	0.55871
0.87	0.55871
0.87037	0.55871
0.87147	0.55871
0.87257	0.55871
0.87367	0.55871
0.87477	0.55871
0.87588	0.55871
0.87698	0.5587
0.87808	0.5587
0.87918	0.5587
0.88	0.55871
0.88028	0.55871
0.88138	0.55872
0.88248	0.55872
0.88358	0.55873
0.88468	0.55873
0.88579	0.55874
0.88689	0.55875
0.88799	0.55875
0.88909	0.55876
0.89	0.55877
0.89019	0.55877
0.89129	0.55878
0.89239	0.55879
0.89349	0.5588
0.89459	0.55881
0.8957	0.55882
0.8968	0.55883
0.8979	0.55884
0.899	0.55886
0.9	0.55887
0.9001	0.55887
0.9012	0.55888
0.9023	0.5589
0.9034	0.55891
0.9045	0.55893
0.90561	0.55894
0.90671	0.55896
0.90781	0.55898
0.90891	0.559
0.91	0.55901
0.91001	0.55901
0.91111	0.55903
0.91221	0.55905
0.91331	0.55907
0.91441	0.55909
0.91552	0.55911
0.91662	0.55914
0.91772	0.55916
0.91882	0.55918
0.91992	0.5592
0.92	0.55921
0.92102	0.55923
0.92212	0.55925
0.92322	0.55928
0.92432	0.5593
0.92543	0.55933
0.92653	0.55936
0.92763	0.55938
0.92873	0.55941
0.92983	0.55944
0.93	0.55944
0.93093	0.55947
0.93203	0.5595
0.93313	0.55953
0.93423	0.55956
0.93534	0.55959
0.93644	0.55962
0.93754	0.55965
0.93864	0.55968
0.93974	0.55972
0.94	0.55972
0.94084	0.55975
0.94194	0.55979
0.94304	0.55982
0.94414	0.55986
0.94525	0.55989
0.94635	0.55993
0.94745	0.55996
0.94855	0.56
0.94965	0.56004
0.95	0.56005
0.95075	0.56008
0.95185	0.56012
0.95295	0.56016
0.95405	0.5602
0.95516	0.56024
0.95626	0.56028
0.95736	0.56032
0.95846	0.56037
0.95956	0.56041
0.96	0.56043
0.96066	0.56045
0.96176	0.5605
0.96286	0.56054
0.96396	0.56059
0.96507	0.56063
0.96617	0.56068
0.96727	0.56073
0.96837	0.56077
0.96947	0.56082
0.97	0.56085
0.97057	0.56087
0.97167	0.56092
0.97277	0.56097
0.97387	0.56102
0.97497	0.56107
0.97608	0.56112
0.97718	0.56117
0.97828	0.56123
0.97938	0.56128
0.98	0.56131
0.98048	0.56133
0.98158	0.56139
0.98268	0.56144
0.98378	0.5615
0.98488	0.56155
0.98599	0.56161
0.98709	0.56167
0.98819	0.56172
0.98929	0.56178
0.99	0.56182
0.99039	0.56184
0.99149	0.5619
0.99259	0.56196
0.99369	0.56202
0.99479	0.56208
0.9959	0.56214
0.997	0.5622
0.9981	0.56227
0.9992	0.56233
1	0.56238
1.0003	0.56239
1.0014	0.56246
1.0025	0.56252
1.0036	0.56259
1.0047	0.56265
1.00581	0.56272
1.00691	0.56279
1.00801	0.56285
1.00911	0.56292
1.01	0.56298
1.01021	0.56299
1.01131	0.56306
1.01241	0.56313
1.01351	0.5632
1.01461	0.56327
1.01572	0.56334
1.01682	0.56341
1.01792	0.56349
1.01902	0.56356
1.02	0.56362
1.02012	0.56363
1.02122	0.56371
1.02232	0.56378
1.02342	0.56386
1.02452	0.56393
1.02563	0.56401
1.02673	0.56408
1.02783	0.56416
1.02893	0.56424
1.03	0.56432
1.03003	0.56432
1.03113	0.5644
1.03223	0.56448
1.03333	0.56456
1.03443	0.56464
1.03554	0.56472
1.03664	0.5648
1.03774	0.56488
1.03884	0.56497
1.03994	0.56505
1.04	0.56505
1.04104	0.56513
1.04214	0.56522
1.04324	0.5653
1.04434	0.56539
1.04545	0.56548
1.04655	0.56556
1.04765	0.56565
1.04875	0.56574
1.04985	0.56583
1.05	0.56584
1.05095	0.56591
1.05205	0.566
1.05315	0.56609
1.05425	0.56618
1.05536	0.56628
1.05646	0.56637
1.05756	0.56646
1.05866	0.56655
1.05976	0.56665
1.06	0.56667
1.06086	0.56674
1.06196	0.56683
1.06306	0.56693
1.06416	0.56703
1.06527	0.56712
1.06637	0.56722
1.06747	0.56732
1.06857	0.56741
1.06967	0.56751
1.07	0.56754
1.07077	0.56761
1.07187	0.56771
1.07297	0.56781
1.07407	0.56791
1.07518	0.56801
1.07628	0.56811
1.07738	0.56822
1.07848	0.56832
1.07958	0.56842
1.08	0.56846
1.08068	0.56853
1.08178	0.56863
1.08288	0.56874
1.08398	0.56884
1.08509	0.56895
1.08619	0.56905
1.08729	0.56916
1.08839	0.56927
1.08949	0.56938
1.09	0.56943
1.09059	0.56949
1.09169	0.5696
1.09279	0.56971
1.09389	0.56982
1.09499	0.56993
1.0961	0.57004
1.0972	0.57015
1.0983	0.57026
1.0994	0.57038
1.1	0.57044
1.1005	0.57049
1.1016	0.5706
1.1027	0.57072
1.1038	0.57084
1.1049	0.57095
1.10601	0.57107
1.10711	0.57118
1.10821	0.5713
1.10931	0.57142
1.11	0.5715
1.11041	0.57154
1.11151	0.57166
1.11261	0.57178
1.11371	0.5719
1.11481	0.57202
1.11592	0.57214
1.11702	0.57226
1.11812	0.57239
1.11922	0.57251
1.12	0.5726
1.12032	0.57263
1.12142	0.57276
1.12252	0.57288
1.12362	0.57301
1.12472	0.57313
1.12583	0.57326
1.12693	0.57339
1.12803	0.57352
1.12913	0.57364
1.13	0.57375
1.13023	0.57377
1.13133	0.5739
1.13243	0.57403
1.13353	0.57416
1.13463	0.57429
1.13574	0.57442
1.13684	0.57456
1.13794	0.57469
1.13904	0.57482
1.14	0.57494
1.14014	0.57496
1.14124	0.57509
1.14234	0.57523
1.14344	0.57536
1.14454	0.5755
1.14565	0.57563
1.14675	0.57577
1.14785	0.57591
1.14895	0.57605
1.15	0.57618
1.15005	0.57618
1.15115	0.57632
1.15225	0.57646
1.15335	0.5766
1.15445	0.57674
1.15556	0.57689
1.15666	0.57703
1.15776	0.57717
1.15886	0.57731
1.15996	0.57746
1.16	0.57746
1.16106	0.5776
1.16216	0.57775
1.16326	0.57789
1.16436	0.57804
1.16547	0.57818
1.16657	0.57833
1.16767	0.57848
1.16877	0.57863
1.16987	0.57877
1.17	0.57879
1.17097	0.57892
1.17207	0.57907
1.17317	0.57922
1.17427	0.57937
1.17538	0.57953
1.17648	0.57968
1.17758	0.57983
1.17868	0.57998
1.17978	0.58014
1.18	0.58017
1.18088	0.58029
1.18198	0.58045
1.18308	0.5806
1.18418	0.58076
1.18529	0.58091
1.18639	0.58107
1.18749	0.58123
1.18859	0.58139
1.18969	0.58154
1.19	0.58159
1.19079	0.5817
1.19189	0.58186
1.19299	0.58202
1.19409	0.58218
1.1952	0.58235
1.1963	0.58251
1.1974	0.58267
1.1985	0.58283
1.1996	0.583
1.2	0.58306
1.2007	0.58316
1.2018	0.58333
1.2029	0.58349
1.204	0.58366
1.20511	0.58382
1.20621	0.58399
1.20731	0.58416
1.20841	0.58432
1.20951	0.58449
1.21	0.58457
1.21061	0.58466
1.21171	0.58483
1.21281	0.585
1.21391	0.58517
1.21502	0.58534
1.21612	0.58552
1.21722	0.58569
1.21832	0.58586
1.21942	0.58603
1.22	0.58613
1.22052	0.58621
1.22162	0.58638
1.22272	0.58656
1.22382	0.58673
1.22492	0.58691
1.22603	0.58709
1.22713	0.58726
1.22823	0.58744
1.22933	0.58762
1.23	0.58773
1.23043	0.5878
1.23153	0.58798
1.23263	0.58816
1.23373	0.58834
1.23483	0.58852
1.23594	0.5887
1.23704	0.58889
1.23814	0.58907
1.23924	0.58925
1.24	0.58938
1.24034	0.58944
1.24144	0.58962
1.24254	0.58981
1.24364	0.58999
1.24474	0.59018
1.24585	0.59036
1.24695	0.59055
1.24805	0.59074
1.24915	0.59093
1.25	0.59107
1.25025	0.59112
1.25135	0.59131
1.25245	0.5915
1.25355	0.59169
1.25465	0.59188
1.25576	0.59207
1.25686	0.59226
1.25796	0.59245
1.25906	0.59265
1.26	0.59281
1.26016	0.59284
1.26126	0.59304
1.26236	0.59323
1.26346	0.59343
1.26456	0.59362
1.26567	0.59382
1.26677	0.59402
1.26787	0.59421
1.26897	0.59441
1.27	0.5946
1.27007	0.59461
1.27117	0.59481
1.27227	0.59501
1.27337	0.59521
1.27447	0.59541
1.27558	0.59561
1.27668	0.59582
1.27778	0.59602
1.27888	0.59622
1.27998	0.59643
1.28	0.59643
1.28108	0.59663
1.28218	0.59684
1.28328	0.59704
1.28438	0.59725
1.28549	0.59745
1.28659	0.59766
1.28769	0.59787
1.28879	0.59808
1.28989	0.59829
1.29	0.59831
1.29099	0.5985
1.29209	0.5987
1.29319	0.59892
1.29429	0.59913
1.2954	0.59934
1.2965	0.59955
1.2976	0.59976
1.2987	0.59998
1.2998	0.60019
1.3	0.60023
1.3009	0.6004
1.302	0.60062
1.3031	0.60083
1.3042	0.60105
1.30531	0.60127
1.30641	0.60148
1.30751	0.6017
1.30861	0.60192
1.30971	0.60214
1.31	0.6022
1.31081	0.60236
1.31191	0.60258
1.31301	0.6028
1.31411	0.60302
1.31522	0.60324
1.31632	0.60346
1.31742	0.60369
1.31852	0.60391
1.31962	0.60413
1.32	0.60421
1.32072	0.60436
1.32182	0.60458
1.32292	0.60481
1.32402	0.60503
1.32513	0.60526
1.32623	0.60549
1.32733	0.60571
1.32843	0.60594
1.32953	0.60617
1.33063	0.6064
1.33173	0.60663
1.33283	0.60686
1.33393	0.60709
1.33504	0.60732
1.33614	0.60755
1.33724	0.60779
1.33834	0.60802
1.33944	0.60825
1.34054	0.60849
1.34164	0.60872
1.34274	0.60896
1.34384	0.60919
1.34494	0.60943
1.34605	0.60967
1.34715	0.60991
1.34825	0.61014
1.34935	0.61038
1.35045	0.61062
1.35155	0.61086
1.35265	0.6111
1.35375	0.61134
1.35485	0.61158
1.35596	0.61183
1.35706	0.61207
1.35816	0.61231
1.35926	0.61255
1.36036	0.6128
1.36146	0.61304
1.36256	0.61329
1.36366	0.61353
1.36476	0.61378
1.36587	0.61403
1.36697	0.61428
1.36807	0.61452
1.36917	0.61477
1.37027	0.61502
1.37137	0.61527
1.4	0.62196
