# Supplementary material for: Quantum Fisher information in a strange metal
Source: Nat Phys. 2026 Jun 15;22(7):1064–70. doi: 10.1038/s41567-026-03298-0 (PMC13423831; doi:10.1038/s41567-026-03298-0)
Supplement: Supplementary file 3 — X, Y, err columns for each curve. [file 41567_2026_3298_MOESM3_ESM.txt]

###X unit = K###
Temperature	fq	error  Temperature fq error
	(0-10)_1.73T			(100)_5.8T
0.06	8.21	0.9408  	0.080	1.77	0.14
0.085	8.18	0.9132
0.125	8.00	0.8784
0.300	6.02	0.7188
0.500	5.06	0.624
0.78	4.14	0.54
1.50	2.833	0.4404
2.20	2.056	0.3984
3.20	1.383	0.3408
5.00	0.759	0.2748
10.0	0.228	0.162
