# Supplementary material for: Quantum Fisher information in a strange metal
Source: Nat Phys. 2026 Jun 15;22(7):1064–70. doi: 10.1038/s41567-026-03298-0 (PMC13423831; doi:10.1038/s41567-026-03298-0)
Supplement: Supplementary file 4 — X, Y, err columns for each curve. Data for panels a and b are labelled with separators. [file 41567_2026_3298_MOESM4_ESM.dat]

# PLOT 4A 
####################

# $q=2\pi/9$, L=18 
#  x  y yerr
5.000000000000000000e-01 3.177868079304147830e+00 9.683243529479135248e-04
4.000000000000000222e-01 3.414336921193291019e+00 7.138979936103240220e-04
3.030303030303030387e-01 3.689927905400601116e+00 5.196967269514018994e-04
2.702702702702702298e-01 3.814977140581691017e+00 4.229510912003853207e-04
2.000000000000000111e-01 3.975964303399930788e+00 1.245652913359762692e-04
1.250000000000000000e-01 4.005556852020938585e+00 6.161656912695434585e-06
9.090909090909091161e-02 4.009160165586276747e+00 1.734236901640429096e-06
7.142857142857142461e-02 4.007703484583510445e+00 1.124351530101819208e-06
5.882352941176470507e-02 3.972147008216667885e+00 2.748268265317932446e-05
5.000000000000000278e-02 3.972538425795359540e+00 1.137553532259971689e-06
2.857142857142857054e-02 4.014454062667033973e+00 5.735614383439724406e-08


# $q=5\pi/9$, L=18 
#  x  y yerr
5.000000000000000000e-01 7.824785023358490577e+00 1.795898402778384195e-03
4.000000000000000222e-01 8.735244309337435453e+00 1.241189119472352331e-03
3.030303030303030387e-01 9.433992570417043311e+00 7.312380407338281429e-04
2.702702702702702298e-01 9.580912701610944993e+00 5.419192786728643796e-04
2.000000000000000111e-01 9.712869473490174599e+00 1.405531027671713673e-04
1.250000000000000000e-01 9.699410795916545425e+00 1.375795371849619642e-05
9.090909090909091161e-02 9.684511131778524629e+00 1.101643647416494787e-07
7.142857142857142461e-02 9.714689231016460980e+00 9.792646409323424450e-07
5.882352941176470507e-02 9.659191712589699108e+00 1.058692181388209974e-05
5.000000000000000278e-02 9.675337491755248820e+00 1.986446598323254875e-07
2.857142857142857054e-02 9.812070863317245539e+00 6.155366989446520165e-07


# $q=7\pi/9$, L=18 
#  x  y yerr
5.000000000000000000e-01 1.153889826607442259e+01 3.626182536491384667e-03
4.000000000000000222e-01 1.341143256061068456e+01 2.432682267938801601e-03
3.030303030303030387e-01 1.516168577818049812e+01 2.200180806196883054e-03
2.702702702702702298e-01 1.566932530803399359e+01 2.081759775352409747e-03
2.000000000000000111e-01 1.664612394281821039e+01 1.219346751589966971e-03
1.250000000000000000e-01 1.701898326282625717e+01 2.741543383422140323e-04
9.090909090909091161e-02 1.690766260307291802e+01 9.925509715458247229e-06
7.142857142857142461e-02 1.690602270318701272e+01 4.855090709554588102e-05
5.882352941176470507e-02 1.685792780958660231e+01 1.427550611055039553e-06
5.000000000000000278e-02 1.685661794762233967e+01 1.916011396829730984e-05
2.857142857142857054e-02 1.702710926711741024e+01 1.443441490778241132e-07


# $q=\pi$, L=18 
#  x  y yerr
5.000000000000000000e-01 1.350252963703096398e+01 5.079097190872516876e-03
4.000000000000000222e-01 1.649098817471337952e+01 5.026780397237473608e-03
3.030303030303030387e-01 1.985921384913346444e+01 4.850204216609199648e-03
2.702702702702702298e-01 2.109379529773508821e+01 5.417524564801823317e-03
2.000000000000000111e-01 2.489160362026560591e+01 5.880945241653279254e-03
1.250000000000000000e-01 3.175057048739936860e+01 6.788139541782811648e-03
9.090909090909091161e-02 3.741437176126535746e+01 6.017424287541928152e-03
7.142857142857142461e-02 4.192853049506932450e+01 4.522252411220506474e-03
5.882352941176470507e-02 4.484994795444298177e+01 2.402152612695829248e-03
5.000000000000000278e-02 4.620284067677372519e+01 1.136471129242977440e-03
2.857142857142857054e-02 4.769304905116095483e+01 8.134970990170131699e-06


# $q=\pi, L=22 
#  x  y yerr
5.000000000000000000e-01 1.339641097302191675e+01 5.148732509812958824e-03
4.000000000000000222e-01 1.703017223281496939e+01 6.689959687477653461e-03
3.030303030303030387e-01 1.985307055483702143e+01 5.563869194531889661e-03
2.702702702702702298e-01 2.143440537524120160e+01 6.253469308603598620e-03
2.000000000000000111e-01 2.475509539366541034e+01 6.355102746333329833e-03
1.250000000000000000e-01 3.137636981444607542e+01 7.260751683830335423e-03
9.090909090909091161e-02 3.621360906213058684e+01 1.023889143444733918e-02
7.142857142857142461e-02 4.087994012761885898e+01 8.567581685618108622e-03
5.882352941176470507e-02 4.479006517078283167e+01 4.594536648617975061e-03
5.000000000000000278e-02 4.684619926086652697e+01 3.034904501824087220e-03
2.857142857142857054e-02 4.911283518092666611e+01 9.287639844046680082e-05


# PLOT 4B main
####################

# $q= 2.0 q_F$, L=18 
#  x  y yerr
5.000000000000000000e-01 3.988435939061572011e+00 3.801309971809274657e-04
4.000000000000000222e-01 4.239886718192187764e+00 3.090823438895995423e-04
3.030303030303030387e-01 4.410725161029156460e+00 1.995052909089523041e-04
2.702702702702702298e-01 4.453533932685541430e+00 1.380809483588762987e-04
2.000000000000000111e-01 4.484528280699168867e+00 6.003632214035548031e-05
1.250000000000000000e-01 4.497099427315553122e+00 2.806970733004732210e-05
9.090909090909091161e-02 4.493486895471619391e+00 1.215165059242906409e-06
7.142857142857142461e-02 4.493831474061004805e+00 1.646737008087484355e-06
5.882352941176470507e-02 4.493099297153651861e+00 4.104707410590435757e-05
5.000000000000000278e-02 4.497673432975298091e+00 2.797728882342198631e-06
2.857142857142857054e-02 4.490393768925325269e+00 9.271945158051408953e-05


# $q= 0.4 q_F$, L=18 
#  x  y yerr
5.000000000000000000e-01 3.860440882794766715e+00 4.441488009603311582e-04
4.000000000000000222e-01 4.135859528818610187e+00 4.037381349144553155e-04
3.030303030303030387e-01 4.340931604248212672e+00 2.663190196559028777e-04
2.702702702702702298e-01 4.410264052030048454e+00 1.902944733123135279e-04
2.000000000000000111e-01 4.473835470583385820e+00 9.362374158872199814e-05
1.250000000000000000e-01 4.497761727027419276e+00 2.884722207596723820e-05
9.090909090909091161e-02 4.492401438547042325e+00 5.286757960742960449e-05
7.142857142857142461e-02 4.490863833760989188e+00 5.194023946231141053e-05
5.882352941176470507e-02 4.493360483100078184e+00 1.058097021022774697e-05
5.000000000000000278e-02 4.496360451674823899e+00 6.030246163568619977e-05
2.857142857142857054e-02 4.491344717656862606e+00 2.229043539436759147e-05


# $q= 0.7 q_F$, L=18 
#  x  y yerr
5.000000000000000000e-01 3.743294528036657187e+00 4.730041526999073653e-04
4.000000000000000222e-01 3.988757408311274233e+00 4.680628813136245014e-04
3.030303030303030387e-01 4.205649162561862831e+00 3.714991653982480102e-04
2.702702702702702298e-01 4.271554750184566984e+00 3.369547037852527183e-04
2.000000000000000111e-01 4.418697702534916338e+00 1.885292951193662248e-04
1.250000000000000000e-01 4.494592917850256164e+00 1.876569777525816107e-05
9.090909090909091161e-02 4.493272108000694764e+00 5.123393187922431480e-06
7.142857142857142461e-02 4.492451145470005791e+00 4.210258801684574337e-05
5.882352941176470507e-02 4.493400874397971201e+00 6.545453545392376782e-06
5.000000000000000278e-02 4.497619074490298630e+00 1.516147152624824912e-05
2.857142857142857054e-02 4.491587023424929548e+00 5.844186525827410605e-06


# $q= 1.1 q_F$, L=18 
#  x  y yerr
5.000000000000000000e-01 3.632800149075481322e+00 5.473818998975588102e-04
4.000000000000000222e-01 3.834774600109573051e+00 5.082427251021925940e-04
3.030303030303030387e-01 4.028760132796638693e+00 4.523462465177985337e-04
2.702702702702702298e-01 4.085243226698642260e+00 4.266345823955575156e-04
2.000000000000000111e-01 4.253790254962498629e+00 3.260070369082157526e-04
1.250000000000000000e-01 4.418335990664803425e+00 2.126766057539697385e-04
9.090909090909091161e-02 4.476469401400779979e+00 5.773906653860905180e-05
7.142857142857142461e-02 4.489546253093751105e+00 2.723525904269052944e-05
5.882352941176470507e-02 4.489011774912538222e+00 5.523414142771798652e-05
5.000000000000000278e-02 4.495577755802579567e+00 7.683192326535248640e-05
2.857142857142857054e-02 4.491599113811048483e+00 1.353613433785483267e-06

# PLOT 4B INSET
#######################

# $q= 2.0 q_F$, L=18 
#  x  y yerr
5.000000000000000000e-01 4.462429149207169488e+00 8.882254701730651902e-03
4.000000000000000222e-01 4.479170942358564389e+00 1.429743065807986824e-02
3.030303030303030387e-01 4.480128485765755286e+00 9.128079980494696599e-03
2.702702702702702298e-01 4.483804445899728819e+00 1.354946387909450323e-02
2.000000000000000111e-01 4.490164525813643337e+00 7.979537940562053677e-03
1.250000000000000000e-01 4.498556491213380859e+00 1.292169322149128163e-02
9.090909090909091161e-02 4.493490651974344274e+00 1.213993604909546775e-02
7.142857142857142461e-02 4.493834944510017415e+00 1.356526269980662391e-02
5.882352941176470507e-02 4.493425208244006264e+00 1.931054462037185004e-02
5.000000000000000278e-02 4.497680712493146160e+00 2.263254931654845592e-02
2.857142857142857054e-02 4.491606412104133028e+00 3.005923651269526431e-02


# $q= 0.4 q_F$, L=18 
#  x  y yerr
5.000000000000000000e-01 4.462429149207170376e+00 8.800423275286739511e-03
4.000000000000000222e-01 4.479170942358562613e+00 1.417280882376203976e-02
3.030303030303030387e-01 4.480128485765755286e+00 9.106724200683480319e-03
2.702702702702702298e-01 4.483804445899727931e+00 1.102777275197297513e-02
2.000000000000000111e-01 4.490164525813638896e+00 7.957752932330919293e-03
1.250000000000000000e-01 4.498556491213383524e+00 1.262623391551453977e-02
9.090909090909091161e-02 4.493490651974344274e+00 1.199668042605139817e-02
7.142857142857142461e-02 4.493834944510016527e+00 1.372676748473722341e-02
5.882352941176470507e-02 4.493425208244003599e+00 1.835575098261887916e-02
5.000000000000000278e-02 4.497680712493144384e+00 2.180154180810589537e-02
2.857142857142857054e-02 4.491606412104135693e+00 2.950193465438211149e-02


# $q= 0.7 q_F$, L=18 
#  x  y yerr
5.000000000000000000e-01 4.462429149207167711e+00 8.663886009755650264e-03
4.000000000000000222e-01 4.479170942358562613e+00 1.406135386127438380e-02
3.030303030303030387e-01 4.480128485765754398e+00 8.929146008257227152e-03
2.702702702702702298e-01 4.483804445899723490e+00 1.121843189511206873e-02
2.000000000000000111e-01 4.490164525813638896e+00 8.136249375390924854e-03
1.250000000000000000e-01 4.498556491213383524e+00 1.249124184252625724e-02
9.090909090909091161e-02 4.493490651974340722e+00 1.196395680455530908e-02
7.142857142857142461e-02 4.493834944510014751e+00 1.348724389032351922e-02
5.882352941176470507e-02 4.493425208244003599e+00 1.830035059839918432e-02
5.000000000000000278e-02 4.497680712493144384e+00 2.170846440697449253e-02
2.857142857142857054e-02 4.491606412104131252e+00 2.937382793937892700e-02


# $q= 1.1 q_F$, L=18 
#  x  y yerr
5.000000000000000000e-01 4.462429149207164158e+00 8.631085464767984661e-03
4.000000000000000222e-01 4.479170942358560836e+00 1.410441458600253384e-02
3.030303030303030387e-01 4.480128485765753510e+00 8.891086702392136942e-03
2.702702702702702298e-01 4.483804445899723490e+00 1.106179432667353524e-02
2.000000000000000111e-01 4.490164525813638008e+00 7.779448140323275140e-03
1.250000000000000000e-01 4.498556491213384412e+00 1.217801735116186279e-02
9.090909090909091161e-02 4.493490651974337169e+00 1.208472085583700562e-02
7.142857142857142461e-02 4.493834944510011198e+00 1.359182498348943113e-02
5.882352941176470507e-02 4.493425208244001823e+00 1.859775434241228709e-02
5.000000000000000278e-02 4.497680712493142607e+00 2.159368477088285943e-02
2.857142857142857054e-02 4.491606412104129475e+00 2.989197239544783002e-02
